# Supplementary material for: Detecting mining impacts on freshwater ecosystems using replicated sampling before and after the impact
Source: Environ Monit Assess. 2024 Jun 20;196(7):635. doi: 10.1007/s10661-024-12812-x (PMC11190011; doi:10.1007/s10661-024-12812-x)
Supplement: Supplementary file 2 — Supplementary file2 (XLSX 14 KB) [file 10661_2024_12812_MOESM2_ESM.xlsx]

## Sheet: Piilevät_muuttujat
site	Year	Group	S	J	PMA	TT	Ref_PMA	EQR_PMA	Ref_TT	EQR_TT	ADMI	ESLE	FCAP	DITE	CPLE	NITZ
Kapsajoki 1_19	2019	Kap	35	0.708149	0.434809	9	0.448	0.970556	15.2	0.592105	0.338346	0.0093985	0.0413534	0.0131579	0.0263158	0.0357143
Kapsajoki 2_19	2019	Kap	45	0.786342	0.333599	11	0.448	0.74464	15.2	0.723684	0.0763636	0.02	0.0527273	0.0345455	0.0836364	0.0527273
Loukinen YP2_19	2019	Lou_up	15	0.48478	0.375485	8	0.562	0.668123	22.4	0.357143	0.646259	0.0629252	0.0969388	0.0493197	0.0085034	0.00340136
Loukinen YP3_19	2019	Lou_up	14	0.329568	0.377129	8	0.562	0.671047	22.4	0.357143	0.803571	0.0625	0.025	0.0535714	0.00357143	0
Loukinen AP1_19	2019	Lou_down	26	0.537261	0.412486	12	0.562	0.733961	22.4	0.535714	0.506567	0.212008	0.0393996	0.0694184	0.0262664	0.00375234
Loukinen AP2_19	2019	Lou_down	17	0.434991	0.390342	8	0.562	0.69456	22.4	0.357143	0.662055	0.0573123	0.162055	0.0355731	0.00197628	0
Loukinen AP3_19	2019	Lou_down	13	0.413548	0.397973	10	0.562	0.708137	22.4	0.446429	0.729167	0.0746528	0.0451389	0.0920139	0.00347222	0
Loukinen AP4_19	2019	Lou_down	23	0.35153	0.385993	10	0.562	0.68682	22.4	0.446429	0.724638	0.144928	0.0398551	0.0181159	0.0108696	0.00362319
Kapsajoki 1_20	2020	Kap	45	0.812899	0.43846	11	0.448	0.978706	15.2	0.723684	0.166031	0.0114504	0.0305344	0.00954198	0.0687023	0.0744275
Kapsajoki 2_20	2020	Kap	36	0.586791	0.194632	11	0.448	0.434446	15.2	0.723684	0.0469925	0.0150376	0.0845865	0.0075188	0.018797	0.037594
Kapsajoki 3_20	2020	Kap	44	0.776901	0.358376	9	0.448	0.799946	15.2	0.592105	0.125	0.00735294	0.00551471	0	0.121324	0.0202206
Loukinen YP2_20	2020	Lou_up	18	0.438673	0.408907	9	0.562	0.727593	22.4	0.401786	0.70922	0.0230496	0.0815603	0.0319149	0.0248227	0.00886525
Loukinen YP3_20	2020	Lou_up	17	0.485594	0.391132	8	0.562	0.695964	22.4	0.357143	0.655172	0.0155172	0.132759	0.0344828	0.0206897	0.00517241
Loukinen AP1_20	2020	Lou_down	23	0.556496	0.441888	10	0.562	0.786277	22.4	0.446429	0.573077	0.0211538	0.0807692	0.0403846	0.0692308	0.00384615
Loukinen AP2_20	2020	Lou_down	26	0.541615	0.415334	10	0.562	0.739029	22.4	0.446429	0.539048	0.0114286	0.102857	0.144762	0.0380952	0.00380952
Loukinen AP3_20	2020	Lou_down	21	0.559545	0.406058	11	0.562	0.722522	22.4	0.491071	0.523466	0.00902527	0.0830325	0.176895	0.0415162	0.00541516
Kapsajoki 1_21	2021	Kap	35	0.736777	0.457325	9	0.448	1.02081	15.2	0.592105	0.314885	0.019084	0.0381679	0	0.0496183	0.0763359
Kapsajoki 2_21	2021	Kap	30	0.632783	0.187412	9	0.448	0.41833	15.2	0.592105	0.0168539	0.0299625	0.0599251	0	0.0730337	0.0205993
Kapsajoki 3_21	2021	Kap	26	0.597051	0.422858	8	0.448	0.943879	15.2	0.526316	0.53539	0.00362976	0.0199637	0	0.0834846	0.0399274
Loukinen YP2_21	2021	Lou_up	33	0.764292	0.183095	11	0.562	0.325792	22.4	0.491071	0.0773381	0.0323741	0.19964	0.0557554	0.0395683	0.057554
Loukinen YP3_21	2021	Lou_up	43	0.736422	0.452059	13	0.562	0.804375	22.4	0.580357	0.298701	0.012987	0.0705009	0.00742115	0.038961	0.0909091
Loukinen_Kairosenniva_2021	2021	Lou_up	43	0.740063	0.375794	11	0.562	0.668673	22.4	0.491071	0.263934	0.00983607	0	0	0.0131148	0.0131148
Loukinen AP1_21	2021	Lou_down	16	0.599691	0.410273	8	0.562	0.730023	22.4	0.357143	0.473783	0.0411985	0.0655431	0.0842697	0.0093633	0
Loukinen AP2_21	2021	Lou_down	18	0.421464	0.387156	10	0.562	0.68889	22.4	0.446429	0.729927	0.0310219	0.0328467	0.0583942	0.00729927	0.00364964
Loukinen AP3_21	2021	Lou_down	17	0.327663	0.392784	11	0.562	0.698905	22.4	0.491071	0.793358	0.0332103	0.0166052	0.0811808	0.0184502	0.0110701
Loukinen_Sikaniva_2021	2021	Lou_down	14	0.51577	0.40467	8	0.562	0.720054	22.4	0.357143	0.551091	0.032147	0.23651	0.0895522	0	0
