# Supplementary material for: Detecting mining impacts on freshwater ecosystems using replicated sampling before and after the impact
Source: Environ Monit Assess. 2024 Jun 20;196(7):635. doi: 10.1007/s10661-024-12812-x (PMC11190011; doi:10.1007/s10661-024-12812-x)
Supplement: Supplementary file 3 — Supplementary file3 (XLSX 15 KB) [file 10661_2024_12812_MOESM3_ESM.xlsx]

## Sheet: Pohjaeläimet_muuttujat
Site	Year	Group	Richness	Evenness	PMA	TT	Ref_PMA	EQR_PMA	Ref_TT	EQR_TT	Ephemuc	Baemut	Taeneb	Isoperla	Micset	Hydpel
Kapsajoki 1_19	2019	Kap	59	0.734726	0.408386	32	0.505566	0.80778	26.6429	1.20107	131	20	28	5	69	1
Kapsajoki 2_19	2019	Kap	47	0.761642	0.385124	29	0.505566	0.761768	26.6429	1.08847	38	7	14	0	148	13
Kapsajoki 3_19	2019	Kap	61	0.783685	0.432942	29	0.505566	0.856353	26.6429	1.08847	24	30	30	4	47	7
Loukinen AP1_19	2019	Lou_down	54	0.750199	0.46543	32	0.548474	0.848592	31.7333	1.0084	208	96	74	28	116	114
Loukinen AP2_19	2019	Lou_down	54	0.692168	0.424809	29	0.548474	0.77453	31.7333	0.913866	199	94	139	29	508	40
Loukinen AP3_19	2019	Lou_down	58	0.728803	0.523132	30	0.548474	0.953797	31.7333	0.945378	315	68	124	20	200	35
Loukinen YP2_19	2019	Lou_up	50	0.680187	0.542876	30	0.548474	0.989795	31.7333	0.945378	138	627	124	40	1100	244
Loukinen YP3_19	2019	Lou_up	54	0.605389	0.530717	29	0.548474	0.967626	31.7333	0.913866	200	368	120	21	1074	135
Kapsajoki 1_20	2020	Kap	59	0.733496	0.424104	31	0.505566	0.83887	26.6429	1.16354	454	32	87	3	28	7
Kapsajoki 2_20	2020	Kap	37	0.785338	0.375548	26	0.505566	0.742827	26.6429	0.975871	210	17	22	18	39	6
Kapsajoki 3_20	2020	Kap	69	0.772666	0.466627	29	0.505566	0.922981	26.6429	1.08847	220	8	20	19	32	7
Loukinen AP1_20	2020	Lou_down	54	0.633642	0.451773	32	0.548474	0.823692	31.7333	1.0084	197	9	49	33	564	58
Loukinen AP2_20	2020	Lou_down	55	0.658158	0.459439	29	0.548474	0.837669	31.7333	0.913866	275	11	86	36	850	169
Loukinen AP3_20	2020	Lou_down	62	0.673738	0.52047	34	0.548474	0.948943	31.7333	1.07143	791	43	99	49	99	22
Loukinen YP2_20	2020	Lou_up	59	0.658381	0.488369	30	0.548474	0.890415	31.7333	0.945378	570	34	18	17	709	20
Loukinen YP3_20	2020	Lou_up	45	0.633252	0.58675	24	0.548474	1.06979	31.7333	0.756303	353	117	38	26	413	19
Loukinen_Kairosenniva_2020	2020	Lou_up	46	0.753174	0.436445	26	0.505566	0.86328	26.6429	0.975871	54	18	34	18	24	6
Loukinen_Sikaniva_2020	2020	Lou_down	57	0.655828	0.486667	29	0.505566	0.962618	26.6429	1.08847	1166	150	301	211	519	24
Kapsajoki 1_21	2021	Kap	62	0.734287	0.3939	31	0.505566	0.779127	26.6429	1.16354	715	232	69	11	88	7
Kapsajoki 2_21	2021	Kap	56	0.726169	0.391124	32	0.505566	0.773637	26.6429	1.20107	458	384	51	14	282	7
Kapsajoki 3_21	2021	Kap	50	0.758931	0.423886	31	0.505566	0.83844	26.6429	1.16354	66	37	23	10	93	7
Loukinen AP1_21	2021	Lou_down	54	0.757193	0.564715	33	0.548474	1.02961	31.7333	1.03992	327	90	51	49	281	68
Loukinen AP2_21	2021	Lou_down	63	0.708717	0.51986	34	0.548474	0.94783	31.7333	1.07143	536	669	82	88	612	91
Loukinen AP3_21	2021	Lou_down	58	0.68157	0.48741	30	0.548474	0.888666	31.7333	0.945378	620	176	44	25	176	20
Loukinen YP2_21	2021	Lou_up	53	0.717874	0.597662	28	0.548474	1.08968	31.7333	0.882353	243	567	42	44	187	25
Loukinen YP3_21	2021	Lou_up	57	0.668414	0.502671	27	0.548474	0.91649	31.7333	0.85084	573	775	75	83	544	12
Loukinen_Kairosenniva_2021	2021	Lou_up	42	0.713501	0.399161	25	0.505566	0.789534	26.6429	0.938338	38	14	60	0	5	2
Loukinen_Sikaniva_2021	2021	Lou_down	51	0.780088	0.442657	31	0.505566	0.875568	26.6429	1.16354	19	9	80	18	99	17
