# Supplementary material for: Detecting mining impacts on freshwater ecosystems using replicated sampling before and after the impact
Source: Environ Monit Assess. 2024 Jun 20;196(7):635. doi: 10.1007/s10661-024-12812-x (PMC11190011; doi:10.1007/s10661-024-12812-x)
Supplement: Supplementary file 4 — Supplementary file4 (XLSX 14 KB) [file 10661_2024_12812_MOESM4_ESM.xlsx]

## Sheet: Taul1
Site	Imp/Cont	Time	Richness	Evenness	PICM	PICM_ref	EQR PICM	Chaoborus	Procladius	Chiroanthrac	Sergentia	Chironeoc	Tanytarsus
FM_12_2013	I	2013	11	0.558888	1.50423	2.10734	0.713805	657.439	69.2042	13.8408	13.8408	6.92042	0
NJ_1_2013	I	2013	9	0.713574	1.59009	2.27313	0.699516	290.657	55.3633	0	20.7612	0	0
NJ_2_2013	I	2013	10	0.717191	1.66729	1.77825	0.937604	131.488	152.249	6.92042	13.8408	0	0
NJ_3_2013	I	2013	9	0.779899	1.77408	1.57072	1.12947	159.17	83.045	0	0	0	13.8408
NJ_34_2015	C	2015	10	0.756751	1.48233	1.61579	0.917401	262.976	124.567	34.6021	0	0	34.6021
NJ_35_2015	I	2015	6	0.23856	0.870204	2.24135	0.38825	1245.67	0	89.9654	0	0	0
NJ_37_2015	C	2015	18	0.729196	1.82242	2.03242	0.896675	256.055	76.1246	6.92042	0	6.92042	0
Nu_Reh_2015	C	2015	8	0.655517	1.45736	2.49411	0.584322	878.84	27.68	145.32	27.68	207.6	0
Reh_E_2015	C	2015	9	0.418477	1.14776	2.10734	0.544648	3593.07	103.896	242.424	43.29	17.316	17.316
FM_12_2016	I	2016	11	0.571164	1.47502	2.13625	0.690469	1598.62	235.294	0	166.09	6.92042	13.8408
NJ_1_2016	I	2016	9	0.463139	1.18624	2.24669	0.527995	1951.56	166.09	0	62.2837	6.92042	0
NJ_2_2016	I	2016	14	0.677086	1.86812	1.77825	1.05054	574.394	380.623	0	69.2042	20.7612	62.2837
NJ_3_2016	I	2016	12	0.751979	2.03229	1.57072	1.29385	297.578	249.135	0	0	0	62.2837
NJ_34_2016	C	2016	12	0.772469	1.6012	1.59353	1.00482	225.225	207.207	297.297	126.126	36.036	54.0541
NJ_35_2016	I	2016	10	0.265869	1.37123	2.2333	0.613992	2423.42	63.0631	27.027	18.018	0	0
NJ_37_2016	C	2016	21	0.760697	2.0053	2.0185	0.993463	252.252	207.207	288.288	297.297	18.018	504.505
Nu_Reh_2016	C	2016	7	0.613799	1.2207	2.47088	0.494035	837.32	34.6	117.64	55.36	110.72	0
Reh_E_2016	C	2016	10	0.478411	1.35612	2.1088	0.643078	1750.87	103.806	48.4429	48.4429	89.9654	41.5225
FM_12_2019	I	2019	13	0.72688	1.25732	2.13625	0.588565	380.623	505.19	0	20.7612	89.9654	103.806
NJ_1_2019	I	2019	11	0.655433	0.965408	2.32475	0.415274	622.837	262.976	0	6.92042	48.4429	6.92042
NJ_2_2019	I	2019	17	0.671722	1.68026	1.77825	0.944897	602.076	304.498	0	13.8408	41.5225	352.941
NJ_3_2019	I	2019	15	0.662262	1.92884	1.44701	1.33298	89.9654	352.941	0	13.8408	0	546.713
NJ_34_2018	C	2018	8	0.711276	0.978152	1.56377	0.625508	299.145	145.299	179.487	0	8.54701	0
NJ_35_2018	I	2018	9	0.732066	1.24805	2.22387	0.561207	666.667	85.4701	538.462	376.068	51.2821	0
NJ_37_2018	C	2018	13	0.720838	1.42861	2.00914	0.711059	299.145	316.239	128.205	0	68.3761	17.094
Nu_Reh_2018	C	2018	7	0.385612	1.20905	2.50676	0.482315	435.96	6.92	13.84	27.68	13.84	0
Reh_E_2018	C	2018	13	0.3081	1.85469	2.07037	0.895825	1452.99	51.2821	51.2821	34.188	25.641	8.54701
NJ_34_2021	C	2021	9	0.704841	1.20618	1.63756	0.736571	316.498	215.488	121.212	0	20.202	6.73401
NJ_35_2021	I	2021	10	0.639559	1.21597	2.25334	0.539629	787.879	47.138	60.6061	26.936	80.8081	0
NJ_37_2021	C	2021	17	0.798536	1.76343	2.07784	0.848682	107.744	181.818	134.68	0	20.202	13.468
Nu_Reh_2021	C	2021	11	0.721091	2.00463	2.49411	0.803744	179.92	89.96	0	69.2	643.56	27.68
Reh_E_2021	C	2021	15	0.590328	1.60378	2.1505	0.745769	1010.1	87.5421	20.202	484.848	40.404	87.5421
FM_12_2022	I	2022	10	0.480307	1.11861	2.13625	0.523634	795.848	62.2837	27.6817	34.6021	27.6817	13.8408
NJ_1_2022	I	2022	9	0.617402	0.935554	2.27313	0.411572	422.145	20.7612	6.92042	6.92042	0	27.6817
NJ_2_2022	I	2022	9	0.631497	1.52013	1.77825	0.854847	228.374	41.5225	0	0	0	20.7612
NJ_3_2022	I	2022	3	0.937231	0.6	1.49866	0.400358	34.6021	13.8408	0	0	0	20.7612
